# Supplementary material for: Self-Assembled Peptide Habitats to Model Tumor Metastasis
Source: Gels. 2022 May 25;8(6):332. doi: 10.3390/gels8060332 (PMC9223161; doi:10.3390/gels8060332)
Supplement: Supplementary file 1 [file gels-08-00332-s001.zip]

Archive with 1 entries (1 files):
- gels-1721285-supplementary.pdf
